# Supplementary material for: The vaginal microbiome is stable in prepubertal and sexually mature Ellegaard Göttingen Minipigs throughout an estrous cycle
Source: Vet Res. 2015 Oct 28;46:125. doi: 10.1186/s13567-015-0274-0 (PMC4625881; doi:10.1186/s13567-015-0274-0)
Supplement: Supplementary file 1 — 10.1186/s13567-015-0274-0 Abundance of OTUs at family level in individual samples in prepubertal and sexually mature minipigs. This file shows the distribution of bacterial families in the individual samples in prepubertal and sexually mature minipigs to visualize the inter-individual variation. The first spreadsheet contains the data from the prepubertal minipigs and the second spreadsheet contains data from the sexually mature minipigs. [file 13567_2015_274_MOESM1_ESM.xlsx]

## Sheet: individual families prepuber
Distribution of families in individual prepubertal samples	Abundance in percent (%)
Taxonomy	P1	P2	P3	P4	P5	P6	P7	P8	P9	P10	SD
Root;Bacteria;Fusobacteria;Fusobacteriia;Fusobacteriales;Fusobacteriaceae	0	0	0	0	0	0	0	0.1	0	0	0.03
Root;Bacteria;Proteobacteria;Betaproteobacteria;Burkholderiales;Burkholderiaceae	0	0.1	0	0	0	0	0	0	0	0	0.03
Root;Bacteria;Proteobacteria;Gammaproteobacteria;Legionellales;Coxiellaceae	0	0	0	0.1	0	0	0	0	0	0	0.03
Root;Bacteria;Cyanobacteria;unclassified;Chroococcales;unclassified	0.1	0	0	0.1	0.1	0.1	0.1	0	0.1	0.1	0.0458258
Root;Bacteria;Proteobacteria;Alphaproteobacteria;Rhodobacterales;Rhodobacteraceae	0	0	0.1	0.1	0.1	0.1	0.1	0	0	0.1	0.0489898
Root;Bacteria;Actinobacteria;Actinobacteria (class);Actinomycetales;Streptomycetaceae	0.1	0.1	0	0	0	0	0.1	0.2	0	0.1	0.0663325
Root;Bacteria;Actinobacteria;Actinobacteria (class);Bifidobacteriales;Bifidobacteriaceae	0.2	0.2	0.1	0.2	0.2	0	0.2	0.2	0.1	0.1	0.067082
Root;Bacteria;Bacteroidetes;Bacteroidia;Bacteroidales;Porphyromonadaceae	0.1	0.1	0.2	0.2	0.2	0	0.1	0.1	0	0.1	0.07
Root;Bacteria;Bacteroidetes;Flavobacteriia;Flavobacteriales;Flavobacteriaceae	0.5	0.4	0.6	0.5	0.6	0.7	0.5	0.6	0.2	0.6	0.132665
Root;Bacteria;Chlorobi;Chlorobia;Chlorobiales;Chlorobiaceae	0.1	0	0	0.3	0.4	0	0	0	0.4	0	0.166132
Root;Bacteria;Actinobacteria;Actinobacteria (class);Actinomycetales;Propionibacteriaceae	0.1	0.1	0.1	0.1	0.6	0	0.1	0.1	0.4	0.1	0.173494
Root;Bacteria;Firmicutes;Bacilli;Bacillales;Staphylococcaceae	0.1	0	0.2	0.2	0	0	0.1	0.8	0.1	0.1	0.224499
Root;Bacteria;Firmicutes;Clostridia;Clostridiales;unclassified	0.1	0.8	0	0.1	0.1	0.1	0.2	0	0	0.2	0.224499
Root;Bacteria;Actinobacteria;Actinobacteria (class);Actinomycetales;Actinomycetaceae	0.5	0.6	0.5	1.1	1.2	0.4	1.1	0.7	1.2	0.9	0.299333
Root;Bacteria;Firmicutes;Clostridia;Clostridiales;Syntrophomonadaceae	0	0	0	0	0	0	1.1	0	0	0	0.33
Root;Bacteria;Cyanobacteria;unclassified;Oscillatoriales;unclassified	0	0	0	1.3	0	0	0.1	0	0	0	0.387814
Root;Bacteria;Firmicutes;Clostridia;Clostridiales;Clostridiaceae	0.1	0	0.8	0.1	0.1	0.1	0.1	0.1	1.6	1.3	0.556866
Root;Bacteria;Bacteroidetes;Bacteroidia;Bacteroidales;Bacteroidaceae	1.8	2.7	2.5	3	3.8	3.5	3.2	3.1	4.1	3.9	0.669627
Root;Bacteria;Proteobacteria;Gammaproteobacteria;Alteromonadales;Shewanellaceae	1.1	1.1	1	2	1.7	0.7	1.8	1	3	0.8	0.672012
Root;Bacteria;Firmicutes;Bacilli;Lactobacillales;Streptococcaceae	2.8	3.6	2.5	2	2.5	4.2	2.2	2.2	1.7	1.9	0.747262
Root;Bacteria;Firmicutes;Clostridia;Clostridiales;Lachnospiraceae	3.6	2.4	3.4	4.9	3	3.5	4	3.1	2.4	5.2	0.890225
Root;Bacteria;Proteobacteria;Gammaproteobacteria;unclassified;unclassified	6.7	7.9	8.1	10	10	5.5	10.1	8.6	6.5	9	1.52984
Root;Bacteria;Firmicutes;Clostridia;Clostridiales;Heliobacteriaceae	6.8	4.8	5	3.7	2.2	5.2	2.5	4.8	4.8	7.4	1.55422
Root;Bacteria;Firmicutes;Bacilli;Bacillales;Bacillaceae	3	0	3.3	4.5	3.1	3.1	3.3	3.3	6.9	3.1	1.59574
Root;Bacteria;Firmicutes;Bacilli;Bacillales;Paenibacillaceae	7.7	5.2	7	9.1	9.6	8.1	10.9	9.2	6.3	8.9	1.6081
Root;Bacteria;Tenericutes;Mollicutes;Entomoplasmatales;Entomoplasmataceae	6	8.5	6.5	4	5.8	7.3	7.7	7.1	3.6	3.4	1.6985
Root;Bacteria;Firmicutes;Erysipelotrichi;Erysipelotrichales;Erysipelotrichaceae	0.1	5.6	2.7	0.2	0.1	0.1	0	0.1	3.6	0.1	1.89272
Root;Bacteria;Proteobacteria;Deltaproteobacteria;Syntrophobacterales;Syntrophaceae	4.1	5.4	3	10.9	7.3	3.2	6	4.1	7.2	4.7	2.27088
Root;Bacteria;Firmicutes;Clostridia;Clostridiales;Clostridiales Family XI. Incertae Sedis	5.3	10.3	7.2	9.8	10.8	7.1	10.1	14.4	8.8	7.8	2.40217
Root;Bacteria;Firmicutes;Bacilli;Bacillales;Listeriaceae	4.6	0.5	4.2	7.7	5.7	5.6	8.1	9.9	4.3	6.3	2.45416
Root;Bacteria;Firmicutes;Clostridia;Clostridiales;Ruminococcaceae	4.7	0	5.3	0.4	5.5	4.9	0.3	8.2	3.5	0.4	2.72243
Root;Bacteria;Firmicutes;Bacilli;Lactobacillales;Lactobacillaceae	10.8	13.3	9.1	3.8	6.1	12.3	2.3	2.2	5.1	8.7	3.84631
Root;Bacteria;Actinobacteria;Actinobacteria (class);Actinomycetales;Kineosporiaceae	11.2	0.6	0.7	11.1	0.7	0.7	0.6	7.7	0.7	11.2	4.8141
Root;Bacteria;Proteobacteria;Gammaproteobacteria;Enterobacteriales;Enterobacteriaceae	17.8	25.4	25.6	8.1	18.8	23.3	23.2	7.9	23.3	13.5	6.41817

## Sheet: individual families sex mat
Distribution of families in individual samples in sexually mature	Abundance in percent (%)
Taxonomy	E1 d, 0	E2 d, 0	E3 d, 0	E4 d, 0	E5 d, 0	E6 d, 0	E7 d, 0	E8 d, 0	E9 d, 0	E10 d, 0	E1 d, 5	E2 d, 5	E3 d, 5	E4 d, 5	E5 d, 5	E6 d, 5	E7 d, 5	E8 d, 5	E9 d, 5	E10 d, 5	E1 d, 9	E2 d, 9	E3 d, 9	E4 d, 9	E5 d, 9	E6 d, 9	E7 d, 9	E8 d, 9	E9 d, 9	E10 d, 9	E1 d, 13	E2 d, 13	E3 d, 13	E4 d, 13	E5 d, 13	E6 d, 13	E7 d, 13	E8 d, 13	E9 d, 13	E10 d, 13	E1 d, 17	E2 d, 17	E3 d, 17	E4 d, 17	E5 d, 17	E6 d, 17	E7 d, 17	E8 d, 17	E9 d, 17
Root;Bacteria;Actinobacteria;Actinobacteria (class);Actinomycetales;Corynebacteriaceae	0	0	0	0	0	0	0	0	0	0	0	0.1	0	0	0	0	0	0	0	0	0	0	0	0.1	0	0	0	0	0	0	0	0	0	0	0	0	0	0	0	0	0	0	0	0	0	0	0	0	0
Root;Bacteria;unclassified (derived from Bacteria);unclassified;unclassified;unclassified	0	0	0	0	0	0	0	0	0	0	0	0	0	0.1	0	0	0	0.1	0	0	0	0	0	0	0	0	0	0	0	0	0	0	0	0	0	0	0	0	0	0	0	0	0	0	0	0	0	0	0
Root;Bacteria;Proteobacteria;Alphaproteobacteria;Rhodobacterales;Rhodobacteraceae	0	0	0	0	0	0	0	0	0	0	0	0	0	0.1	0	0	0	0	0	0	0.1	0	0	0	0	0	0	0	0	0.1	0	0	0	0	0	0	0	0	0	0	0	0	0	0	0	0	0	0	0
Root;Bacteria;Firmicutes;Clostridia;Clostridiales;Eubacteriaceae	0	0	0	0	0	0	0	0	0	0	0	0	0	0	0	0	0	0	0	0	0	0	0	0	0	0	0.3	0	0	0	0	0	0	0	0	0	0	0	0	0	0	0	0	0	0	0	0	0	0
Root;Bacteria;Proteobacteria;Alphaproteobacteria;Rhizobiales;Brucellaceae	0	0	0	0	0	0.3	0	0	0	0	0	0	0	0	0	0	0	0	0	0	0	0	0	0	0	0	0	0	0	0	0	0	0	0	0	0	0	0	0	0	0	0	0	0	0	0	0	0	0
Root;Bacteria;Proteobacteria;Betaproteobacteria;Neisseriales;Neisseriaceae	0	0	0	0	0	0	0	0	0	0	0	0	0	0	0	0	0	0	0	0	0	0	0	0	0	0	0	0	0	0	0.1	0	0	0	0	0	0.1	0	0	0	0	0	0	0	0	0	0.1	0	0
Root;Bacteria;Cyanobacteria;unclassified;Oscillatoriales;unclassified	0	0	0	0.1	0	0	0	0	0.3	0	0	0	0	0	0	0	0	0	0	0	0	0	0	0	0	0	0	0	0	0	0	0	0	0	0	0	0	0	0	0.2	0	0	0	0	0	0	0	0	0
Root;Bacteria;Proteobacteria;Gammaproteobacteria;Legionellales;Coxiellaceae	0	0	0	0	0	0	0	0	0	0	0	0	0	0	0	0	0	0	0	0	0	0	0	0	0	0	0	0	0	0	0	0	0	0.3	0	0	0	0	0	0	0	0	0	0.3	0	0	0	0	0
Root;Bacteria;Proteobacteria;Betaproteobacteria;Burkholderiales;Burkholderiaceae	0	0	0	0	0	0	0	0	0	0	0	0	0	0	0	0	0	0	0	0	0	0.1	0	0.5	0	0	0	0	0	0	0.1	0	0	0	0	0	0	0	0	0	0	0	0	0	0	0	0	0	0
Root;Bacteria;Cyanobacteria;unclassified;Chroococcales;unclassified	0.1	0.4	0	0.1	0.1	0.1	0.1	0.1	0.1	0	0.1	0.2	0.1	0.1	0	0	0.1	0	0.1	0	0.1	0.1	0.1	0.3	0.1	0	0	0	0.1	0	0.1	0.2	0	0	0.1	0	0.2	0	0.1	0	0	0	0.1	0.1	0	0	0.1	0	0
Root;Bacteria;Proteobacteria;Gammaproteobacteria;Pasteurellales;Pasteurellaceae	0	0	0	0	0	0	0	0	0	0	0	0	0	0	0	0	0	0	0	0.1	0	0	0	0	0	0	0	0.1	0	0	0	0	0	0	0	0	0	0	0	0.8	0	0	0	0	0	0	0	0	0
Root;Bacteria;Actinobacteria;Actinobacteria (class);Bifidobacteriales;Bifidobacteriaceae	0.3	0.1	0.6	0.2	0.2	0.2	0.1	0.1	0.1	0.1	0.1	0	0	0.2	0	0	0.3	0.1	0.2	0.1	0	0.4	0.1	0.3	0.2	0.3	0.2	0.2	0.1	0.3	0	0.1	0.5	0.1	0.1	0.1	0.2	0.1	0.3	0.1	0.3	0.1	0	0.2	0.2	0	0.2	0.3	0.3
Root;Bacteria;Proteobacteria;Betaproteobacteria;Burkholderiales;Comamonadaceae	0	0	0	0	0	0	0	0	0	0	0	0	0	0	0	0	0	0	0	1.1	0	0	0	0.1	0	0	0	0	0	0	0	0	0	0.6	0	0	0	0	0	0	0	0	0	0.3	0	0	0	0	0
Root;Bacteria;Fusobacteria;Fusobacteriia;Fusobacteriales;Fusobacteriaceae	0.5	0	0.1	0.1	0.1	0	0.1	0.5	0.4	0.2	1.2	0	0.1	0	0	0	0	0	0	0.3	0.6	0	0	0	0	0	0.4	0	0.1	0	0	0.1	0	0	0.1	0	0.1	0	0	0.1	0	0	0	0	0.2	0	0.3	0	0.1
Root;Bacteria;Bacteroidetes;Flavobacteriia;Flavobacteriales;Flavobacteriaceae	0.3	0.6	0.4	0	0.4	1.2	0.3	0.1	0.2	0.6	0.1	0.2	0.3	0.5	0	0	0.4	0.8	0	0	0.1	0.1	0.3	0.3	0.7	0.1	0.2	0.2	0.4	0.1	0.8	0.2	0.3	0.3	0.6	0.4	0.2	0.1	0.4	0.1	0.4	0.1	0.3	0.1	0.3	0	0.6	0.2	0.4
Root;Bacteria;Bacteroidetes;Bacteroidia;Bacteroidales;Porphyromonadaceae	1	0.4	0.6	0.9	0.7	0.5	1	1	1	1	0.5	0.7	0.6	0.1	0	0.5	0.6	0.8	0.6	0.1	0.4	0.3	0.7	0.4	0.3	0.5	1.2	1.4	0.8	0.6	0	0.6	0.9	0.3	1.2	0.2	1.1	0.4	1.3	0.3	0.3	0.3	0.3	0	0.9	0.1	0.8	0	1.6
Root;Bacteria;Firmicutes;Bacilli;Bacillales;Staphylococcaceae	0.1	0.2	0	0.1	0.1	0.2	0.1	0.1	0	0	0.1	0.2	0.1	0.1	0	0	0	0.3	0	3.5	0.1	0.1	0	0.2	0	0	0.1	0.1	0.1	0	0.1	0.1	0.4	0	0.1	0.3	0.1	0.1	0	0.2	0.1	0.2	0	1.4	0.2	0	0.1	0.3	0
Root;Bacteria;Chlorobi;Chlorobia;Chlorobiales;Chlorobiaceae	0.8	0	0.5	0.3	0	0	0	0	0.5	0	0	0.1	1.6	0.6	2.1	0.5	0	0	0.4	0.5	0	0.6	0	0.4	0	0.3	0	0	0	0	0	0.5	0.8	0.9	0.2	0	0.5	1.4	2.1	0	0	0	0	0.8	1.6	0.2	1.4	0.8	0
Root;Bacteria;Firmicutes;Bacilli;Lactobacillales;Streptococcaceae	2.7	1.8	3.7	0.9	2.5	2.1	1	1.2	1.5	1.9	1	2.1	1.4	1.1	0	0.8	0.3	1	0.8	0.8	1.2	0.8	0.8	1.3	2.8	0.4	1.1	0.6	1.3	0.7	1	1	1.2	0.4	1.3	0.5	0.8	1.2	1.9	1.9	1.7	0.7	1	1.4	1.4	0.1	1.6	1.5	0.9
Root;Bacteria;Firmicutes;Clostridia;Clostridiales;unclassified	0.4	0.7	0.3	0.1	0.2	0.4	0.2	0.1	0	0.3	0.3	3.3	0.1	3.9	0	0	0.3	0.9	0.2	0.3	0.1	3	0.2	0.8	0.1	0	0.1	0	0	0.3	0.3	0.4	0.4	0.8	0.2	0.2	0.1	0.1	0.2	0.2	0.6	0	0.1	2.4	0.2	0	0.1	0.2	0.1
Root;Bacteria;Actinobacteria;Actinobacteria (class);Actinomycetales;Streptomycetaceae	0.3	0.7	0.3	0.1	0.1	0.2	0.2	0	0	0.3	0.2	3.4	0.3	3.7	0	0	0.1	0.2	0.1	1.4	0.1	3.1	0.2	2.3	0.2	0	0.1	0	0.1	0.2	0.2	0.4	0.1	0.7	0	0	0	0.1	0.1	0.2	0.5	0	0	2.8	0.2	0	0.1	0.2	0.1
Root;Bacteria;Firmicutes;Erysipelotrichi;Erysipelotrichales;Erysipelotrichaceae	0.9	0.4	1.1	1.4	0.3	0.6	2.4	2.5	2.5	0.5	0.4	0.8	0.5	0	0	0.5	0.5	0.3	1.3	0.6	1.1	0	0	0.1	0.4	0	0.2	1	0.9	0.9	0.5	0.2	2.2	0.1	0.3	0.5	0.1	4.4	0.7	0	0.4	0.2	0	0.1	0.3	0	0.3	0.9	0.6
Root;Bacteria;Actinobacteria;Actinobacteria (class);Actinomycetales;Propionibacteriaceae	1	1.2	0.8	0.9	0.2	1.1	0.1	0.2	0.3	1.6	0.1	0.7	0.1	4	0	0	0.1	0.1	1	0.3	0.1	2.9	0.3	1.1	0	3.8	0.1	0.4	1.5	0.3	0.2	0.1	0.1	1.1	0.9	0.1	1.2	0.2	0.6	0.5	0.9	0.1	0.1	1.4	0.3	0.4	0.9	0.5	0.1
Root;Bacteria;Firmicutes;Clostridia;Clostridiales;Syntrophomonadaceae	1.4	0	1.6	0	0	0	0	0	0	0	0	0	0	0	2.1	0	0	0	0	2	0	0	0.1	2.2	0	0	0	0	0	0	1.8	0	0	0	0	0.6	0	0	5.7	0	0	0	0	0	0.9	0.1	0	0	0
Root;Bacteria;Firmicutes;Clostridia;Clostridiales;Clostridiaceae	0	0.7	0	0	0	0	0	0.1	0	1.9	0.1	2	0	0.1	0	4.1	0.6	2.7	1.3	0	0	1.6	0.5	2.9	1.4	2.4	0.5	0.6	0	0	0	0	0.6	0	2.3	0	0	0	0	0	0	1.3	0	0	0	0	1.3	0	0
Root;Bacteria;Actinobacteria;Actinobacteria (class);Actinomycetales;Actinomycetaceae	1.3	0.6	2.5	0.5	0.8	0.7	2	0.9	2.2	1.6	0.5	0.5	0.9	0.7	0	0.3	0.2	1.6	0.1	6.1	0.7	0.9	0.3	0.5	0	0.2	0.1	0.5	0.1	0.9	0.2	0.4	0.1	0.3	0.4	0.1	0.2	1.5	0.1	0.8	0.4	0.5	0.1	0.7	0.9	0.1	0.4	1.3	0.1
Root;Bacteria;Tenericutes;Mollicutes;Entomoplasmatales;Entomoplasmataceae	2.9	0.5	3	2.3	2.4	0.6	2.1	1.8	1.5	2.6	0.8	1.5	0.5	0.9	0	0	1.6	4.3	0.9	2.2	0.3	0.9	0.7	0.8	1.7	0.7	0.5	0.9	0.4	2.3	1.2	0.6	0.3	0.8	1.9	1.1	0.1	1.6	1.5	6.9	1.2	0.2	2	0.4	0.3	0.1	1.1	1.5	1
Root;Bacteria;Firmicutes;Bacilli;Bacillales;Bacillaceae	3.3	2.1	3.2	2.8	3.2	4	3.6	5.4	3.8	4.1	3.6	2.6	1.6	1.5	4.3	1.1	1.1	2.8	2.6	2.7	2.7	3.8	1.7	1.4	3.3	6.4	2.4	2.2	1.7	2.3	2.1	2.6	0	1	3.4	2.4	1.3	4.1	2.8	1.3	5.7	1.1	2.2	2	2.5	0.4	2.8	2.5	2.8
Root;Bacteria;Proteobacteria;Gammaproteobacteria;Alteromonadales;Shewanellaceae	2.9	0.9	3.5	1.4	1.6	3.6	1.3	2.1	5.1	1.7	1	1.2	4.6	1.2	0	0	1.1	1	1	7.2	5.2	0.5	4.7	3.5	1.4	1.4	1.2	0.8	1.7	0.8	0.8	1.6	7.9	3	1.8	0.7	1	1.6	2.5	1.9	2.2	1.8	2.4	0.8	1.5	1.5	1.5	0	0.6
Root;Bacteria;Firmicutes;Bacilli;Lactobacillales;Lactobacillaceae	6.1	3.7	2.1	3.1	6	3.6	4.5	0.6	3.6	6.3	5.6	4.4	5.7	3.8	2.1	0.5	1.4	6.3	1.8	3.9	4.6	3.6	4.4	2.1	5.9	2.4	4.1	3.8	5.3	3.9	3.9	1.9	5.1	2.1	6	3.9	2.3	2.8	6.8	10.4	4	2.3	4.6	4.6	5.4	1.1	4.8	2.5	4.5
Root;Bacteria;Firmicutes;Clostridia;Clostridiales;Lachnospiraceae	3.3	4.9	2.7	4.3	0.1	3.4	4.1	6.5	2.3	4.4	5.4	3.7	4.2	3.1	9.6	0.8	3.3	3.4	8.1	3.2	3.3	3.4	2.7	2.1	7.5	7.6	4.8	4.4	0.1	5.6	4.8	4.7	2.4	2.2	7	2.5	4.3	4.7	6.7	1.4	6.1	3	4.4	1.4	5.2	0.7	4.3	4.6	5.7
Root;Bacteria;Bacteroidetes;Bacteroidia;Bacteroidales;Bacteroidaceae	3.1	6.6	2.7	4	3.8	4.3	4.2	4.7	4.3	5.6	4.4	3.8	9	2.3	6.4	2.7	5.7	3.8	4.4	3.4	1.6	2.7	3.8	2.2	7	4.8	6.3	8	8.8	5.5	8.7	6.3	3.4	3.5	12.4	2.8	5.4	8.3	8.4	2.4	4	2.2	5.2	2.9	5.4	1.1	6	3.6	5.2
Root;Bacteria;Firmicutes;Bacilli;Bacillales;Paenibacillaceae	7.7	8.3	8.7	5.6	4.5	9.4	5.9	6	4.1	6.5	6.6	10.1	5.4	8.1	10.6	1.6	2.1	9.4	4.3	7.4	7.6	5.5	5.9	11.4	5.6	4.6	4.9	5.8	4.3	8	3.1	6.8	7.4	6.7	3.8	8.1	6.3	5.5	3.1	12.6	10.4	6.6	5.2	7.5	9.3	0.9	5.2	7.9	5.9
Root;Bacteria;Firmicutes;Bacilli;Bacillales;Listeriaceae	6	6.9	8.2	2.6	5.8	8	8.2	5.9	2.8	4.4	3.5	8.6	5.2	11.9	6.4	3	2	9.3	2.2	5.7	7.1	8.6	8	10.1	5.5	1.8	4.2	4.9	3.2	4.2	4.4	6.2	1	5.9	3.1	7.1	5.1	5.8	3.5	7.4	7.5	9.2	6.1	14.5	9.4	1.5	3.8	10.2	3.5
Root;Bacteria;Firmicutes;Clostridia;Clostridiales;Clostridiales Family XI. Incertae Sedis	8.7	9	9.2	6.5	6.6	11.1	10.6	10.1	8.3	8.7	9.8	8.5	7.9	6.9	8.5	4.3	4.7	12	15.2	13.6	10.3	9.8	8.9	7.6	4.6	11.2	8.1	7.6	7.5	16	6.4	9.8	11.3	10.3	9.1	6.6	4.4	8.6	5.8	8.6	11	10.8	8.6	4.6	8.7	1.2	6.6	14.3	9.3
Root;Bacteria;Firmicutes;Clostridia;Clostridiales;Heliobacteriaceae	9	7.5	5.9	17.4	9.5	6.7	6.8	8.5	7.7	10.3	9.3	8.1	2.5	8.8	10.6	2.2	4	9.5	9.8	1.2	1.1	8.7	3.4	4.5	12.3	10.2	9.4	6.3	6.7	5.1	5.9	6.8	3.9	4.3	3.6	4.7	2	6.2	4.3	5.4	8.1	4.5	8	4.6	6.6	0.7	6.2	4.7	6.5
Root;Bacteria;Firmicutes;Clostridia;Clostridiales;Ruminococcaceae	7.4	13	7.1	8.4	10.3	8.5	5.9	4.6	5.3	0.9	6.8	11.9	6.1	7.7	10.6	1.9	6.3	6.2	7.5	7.4	1.9	5.3	9.6	9.1	12	0.7	3.9	10.8	10.6	11.7	5.5	8.3	0	5.3	13.6	8.3	7.8	8.1	10	5.3	0.4	3.2	5.6	3.7	10.4	2.1	7.8	5.9	10.5
Root;Bacteria;Proteobacteria;Gammaproteobacteria;unclassified;unclassified	10.4	8.3	10.1	10.3	7.4	13.2	8.7	10.3	11.4	8.2	13.8	6.6	9.2	5.4	8.5	2.7	5.2	10.3	12.5	13.8	12.8	5.7	7	10.2	8.4	9.7	7.6	10	7.8	10.7	7.2	10.3	5.8	14.3	9.7	6.4	7.9	12.8	4.9	18.1	14.5	6.6	7.7	4.2	9	1.9	8	12.5	9.8
Root;Bacteria;Proteobacteria;Deltaproteobacteria;Syntrophobacterales;Syntrophaceae	5.6	4.7	7.7	3.6	6	3.2	14.6	7.6	5.2	6	3	5.5	8.8	13.1	4.3	3.8	2.8	4	2.2	5.2	4	15.8	4	4.5	8.5	5.4	6.4	4.4	2.6	4.9	8.9	5.7	1.9	3.8	7.6	3.8	9.1	5.2	8	2.8	4.2	9.6	8.9	25.8	8.6	0.4	3	10.3	5.7
Root;Bacteria;Actinobacteria;Actinobacteria (class);Actinomycetales;Kineosporiaceae	1.3	0.8	1.4	9.5	10	1.4	0.7	11.2	10.6	9.1	0.5	0.6	10.7	6.6	1.1	16	0.2	0.1	9.7	0.5	0.4	0.9	0.5	0.5	0.7	17.1	0.4	11.8	2.3	11.3	12.5	12.7	10.9	12.8	0.2	0.5	1	0.9	0.6	7.2	0.8	10.6	0.8	5.1	0.8	0.1	0.9	0.8	14.7
Root;Bacteria;Proteobacteria;Gammaproteobacteria;Enterobacteriales;Enterobacteriaceae	11.5	15.1	12.2	12.4	17.3	11.3	11.1	7.8	14.8	11.1	21.3	9.1	12.4	3.5	12.8	52.6	54.9	8.9	11.6	5.5	32.7	10.6	31.3	16.3	9.3	8	31.5	13.2	31.6	3	19.4	11.6	30.9	17.9	9	38.1	37.5	14.4	17.4	2.9	14.4	24.7	25.9	5.9	9.1	85.1	30	12.5	9.9
[truncated: 12 more columns]
