# Supplementary material for: The vaginal microbiome is stable in prepubertal and sexually mature Ellegaard Göttingen Minipigs throughout an estrous cycle
Source: Vet Res. 2015 Oct 28;46:125. doi: 10.1186/s13567-015-0274-0 (PMC4625881; doi:10.1186/s13567-015-0274-0)
Supplement: Supplementary file 2 — 10.1186/s13567-015-0274-0 Abundance of OTUs at genus level in prepubertal and sexually mature minipigs. This file shows the abundance of genera in prepubertal and sexually mature minipigs. The first spreadsheet contains the data from the prepubertal minipigs and the second spreadsheet contains data from the sexually mature minipigs. [file 13567_2015_274_MOESM2_ESM.xlsx]

## Sheet: Genus prepubertal
Genus abundances in prepubertal minipigs
		P
Legend	Taxonomy	%
	Root;Bacteria;Firmicutes;Clostridia;Clostridiales;Clostridiales Family XI. Incertae Sedis;unclassified	9.5%
	Root;Bacteria;Proteobacteria;Gammaproteobacteria;unclassified	8.5%
	Root;Bacteria;Firmicutes;Bacilli;Bacillales;Paenibacillaceae;Paenibacillus	8.4%
	Root;Bacteria;Proteobacteria;Gammaproteobacteria;Enterobacteriales;Enterobacteriaceae;Proteus	6.3%
	Root;Bacteria;Tenericutes;Mollicutes;Entomoplasmatales;Entomoplasmataceae;Mesoplasma	6.3%
	Root;Bacteria;Firmicutes;Bacilli;Lactobacillales;Lactobacillaceae;Lactobacillus	6.0%
	Root;Bacteria;Firmicutes;Bacilli;Bacillales;Listeriaceae;Listeria	5.7%
	Root;Bacteria;Proteobacteria;Deltaproteobacteria;Syntrophobacterales;Syntrophaceae;Syntrophus	5.6%
	Root;Bacteria;Firmicutes;Clostridia;Clostridiales;Heliobacteriaceae;Heliobacterium	4.9%
	Root;Bacteria;Actinobacteria;Actinobacteria (class);Actinomycetales;Kineosporiaceae;Kineococcus	4.5%
	Root;Bacteria;Firmicutes;Clostridia;Clostridiales;Lachnospiraceae;Blautia	3.6%
	Root;Bacteria;Firmicutes;Bacilli;Bacillales;Bacillaceae;Bacillus	3.5%
	Root;Bacteria;Firmicutes;Clostridia;Clostridiales;Ruminococcaceae;Faecalibacterium	3.4%
	Root;Bacteria;Bacteroidetes;Bacteroidia;Bacteroidales;Bacteroidaceae;Bacteroides	2.8%
	Root;Bacteria;Firmicutes;Bacilli;Lactobacillales;Streptococcaceae;Streptococcus	2.6%
	Root;Bacteria;Proteobacteria;Gammaproteobacteria;Enterobacteriales;Enterobacteriaceae;Escherichia	2.5%
	Root;Bacteria;Proteobacteria;Gammaproteobacteria;Enterobacteriales;Enterobacteriaceae;Yersinia	10.8%
	Root;Bacteria;Proteobacteria;Gammaproteobacteria;Alteromonadales;Shewanellaceae;Shewanella	1.5%
	Root;Bacteria;Firmicutes;Erysipelotrichi;Erysipelotrichales;Erysipelotrichaceae;Turicibacter	1.4%
	Root;Bacteria;Actinobacteria;Actinobacteria (class);Actinomycetales;Actinomycetaceae;Actinomyces	0.8%
	Root;Bacteria;Bacteroidetes;Flavobacteriia;Flavobacteriales;Flavobacteriaceae;Riemerella	0.5%
	Root;Bacteria;Firmicutes;Clostridia;Clostridiales;Ruminococcaceae;Acetivibrio	0.3%
	Root;Bacteria;Actinobacteria;Actinobacteria (class);Actinomycetales;Propionibacteriaceae;Propionibacterium	0.2%
	Root;Bacteria;Actinobacteria;Actinobacteria (class);Bifidobacteriales;Bifidobacteriaceae;Bifidobacterium	0.2%
	Root;Bacteria;Firmicutes;Clostridia;Clostridiales;unclassified (derived from Clostridiales);Pseudoflavonifractor	0.2%
	Root;Bacteria;Bacteroidetes;Bacteroidia;Bacteroidales;Porphyromonadaceae;Parabacteroides	0.1%
	Root;Bacteria;Firmicutes;Bacilli;Bacillales;Staphylococcaceae;Staphylococcus	0.1%

## Sheet: Genus sexually mature
Genus abundances in sexually mature minipigs
		Day 21	Day 9	Day 17	Day 0	Day 13	Day 5
		M_21	M_9	M_17	M_0	M_13	M_5
Legend	Taxonomy	%	%	%	%	%	%
	Root;Bacteria;Firmicutes;Bacilli;Bacillales;Staphylococcaceae;Staphylococcus	0.1%	0.1%	0.1%	0.1%	0.1%	0.1%
	Root;Bacteria;Actinobacteria;Actinobacteria (class);Bifidobacteriales;Bifidobacteriaceae;Bifidobacterium	0.2%	0.3%	0.1%	0.2%	0.1%	0.1%
	Root;Bacteria;Bacteroidetes;Flavobacteriia;Flavobacteriales;Flavobacteriaceae;Riemerella	0.3%	0.2%	0.2%	0.4%	0.3%	0.3%
	Root;Bacteria;Firmicutes;Clostridia;Clostridiales;Ruminococcaceae;Acetivibrio	0.5%	0.5%	0.3%	0.6%	0.5%	0.3%
	Root;Bacteria;Bacteroidetes;Bacteroidia;Bacteroidales;Porphyromonadaceae;Parabacteroides	0.5%	0.6%	0.3%	0.8%	0.6%	0.4%
	Root;Bacteria;Firmicutes;Clostridia;Clostridiales;unclassified (derived from Clostridiales);Pseudoflavonifractor	0.1%	0.6%	0.4%	0.3%	0.3%	1.6%
	Root;Bacteria;Actinobacteria;Actinobacteria (class);Actinomycetales;Propionibacteriaceae;Propionibacterium	0.5%	1.5%	0.5%	0.6%	0.4%	1.3%
	Root;Bacteria;Firmicutes;Erysipelotrichi;Erysipelotrichales;Erysipelotrichaceae;Turicibacter	1.0%	0.4%	0.3%	1.4%	0.9%	0.4%
	Root;Bacteria;Actinobacteria;Actinobacteria (class);Actinomycetales;Actinomycetaceae;Actinomyces	1.8%	0.5%	0.8%	1.3%	0.5%	1.2%
	Root;Bacteria;Firmicutes;Bacilli;Lactobacillales;Streptococcaceae;Streptococcus	1.2%	1.0%	1.1%	1.9%	1.1%	1.1%
	Root;Bacteria;Tenericutes;Mollicutes;Entomoplasmatales;Entomoplasmataceae;Mesoplasma	0.6%	1.1%	0.8%	2.0%	1.9%	1.3
	Root;Bacteria;Proteobacteria;Gammaproteobacteria;Alteromonadales;Shewanellaceae;Shewanella	2.5%	2.1%	1.9%	2.5%	1.9%	2.1%
	Root;Bacteria;Firmicutes;Bacilli;Bacillales;Bacillaceae;Bacillus	2.4%	3.2%	2.3%	3.6%	2.3%	2.4%
	Root;Bacteria;Firmicutes;Bacilli;Lactobacillales;Lactobacillaceae;Lactobacillus	3.2%	3.4%	3.0%	3.4%	4.2%	3.9%
	Root;Bacteria;Firmicutes;Clostridia;Clostridiales;Lachnospiraceae;Blautia	3.8%	4.5%	3.4%	3.8%	3.9%	4.3%
	Root;Bacteria;Proteobacteria;Gammaproteobacteria;Enterobacteriales;Enterobacteriaceae;Escherichia	5.4%	4.6%	5.6%	3.2%	4.6%	3.7%
	Root;Bacteria;Bacteroidetes;Bacteroidia;Bacteroidales;Bacteroidaceae;Bacteroides	4.9%	4.4%	3.6%	4.2%	5.9%	4.2%
	Root;Bacteria;Actinobacteria;Actinobacteria (class);Actinomycetales;Kineosporiaceae;Kineococcus	8.2%	6.1%	4.5%	5.8%	5.4%	3.8%
	Root;Bacteria;Proteobacteria;Gammaproteobacteria;Enterobacteriales;Enterobacteriaceae;Proteus	6.2%	5.3%	6.8%	4.0%	5.7%	5.0%
	Root;Bacteria;Firmicutes;Clostridia;Clostridiales;Ruminococcaceae;Faecalibacterium	5.1%	6.8%	4.1%	6.8%	7.3%	7.4%
	Root;Bacteria;Firmicutes;Bacilli;Bacillales;Listeriaceae;Listeria	5.7%	6.0%	7.7%	5.8%	5.5%	6.7%
	Root;Bacteria;Firmicutes;Clostridia;Clostridiales;Heliobacteriaceae;Heliobacterium	6.0%	6.9%	6.1%	9.3%	4.9%	7.3%
	Root;Bacteria;Proteobacteria;Deltaproteobacteria;Syntrophobacterales;Syntrophaceae;Syntrophus	5.9%	6.5%	8.6%	6.6%	5.7%	6.8%
	Root;Bacteria;Firmicutes;Bacilli;Bacillales;Paenibacillaceae;Paenibacillus	5.1%	7.2%	6.5%	6.7%	7.0%	7.1%
	Root;Bacteria;Proteobacteria;Gammaproteobacteria;Enterobacteriales;Enterobacteriaceae;Yersinia	10.0%	6.3%	12.3%	5.5%	10.2%	8.0%
	Root;Bacteria;Firmicutes;Clostridia;Clostridiales;Clostridiales Family XI. Incertae Sedis;unclassified	8.6%	10.5%	8.5%	9.1%	8.2%	9.4%
	Root;Bacteria;Proteobacteria;Gammaproteobacteria;unclassified	10.3%	9.6%	10.2%	10.2%	10.6%	9.7%
